# Supplementary material for: The Added Value of Sterility in Minor Surgical Procedures in Preventing Infection: A Systematic Review
Source: Healthcare (Basel). 2024 Oct 22;12(21):2101. doi: 10.3390/healthcare12212101 (PMC11545193; doi:10.3390/healthcare12212101)
Supplement: Supplementary file 1 [file healthcare-12-02101-s001.zip]

Archive with 1 entries (1 files):
- healthcare-3221383-supplementary.pdf
